# Supplementary material for: Degradation of Butylated Hydroxyanisole by the Combined Use of Peroxymonosulfate and Ferrate(VI): Reaction Kinetics, Mechanism and Toxicity Evaluation
Source: Toxics. 2024 Jan 10;12(1):54. doi: 10.3390/toxics12010054 (PMC10818440; doi:10.3390/toxics12010054)
Supplement: Supplementary file 1 [file toxics-12-00054-s001.zip]

Archive with 1 entries (1 files):
- toxics-2774549-supplementary.pdf
